# Supplementary material for: Neuronal variability reflects probabilistic inference tuned to natural image statistics
Source: Nat Commun. 2021 Jun 15;12:3635. doi: 10.1038/s41467-021-23838-x (PMC8206154; doi:10.1038/s41467-021-23838-x)
Supplement: Supplementary file 4 — Source Data [file 41467_2021_23838_MOESM4_ESM.xlsx]

## Sheet: Fig 1D
Figure 01D - Mean versus variance of a GSM model neuron in response to 1,000 patches of natural images
	Mean	Variance
	60.937	73.2303
	26.0914	34.4192
	22.1343	23.2646
	24.9522	44.5797
	63.3926	83.0287
	23.1715	41.2234
	50.4683	51.667
	20.4496	20.6828
	29.2138	48.8936
	14.4629	14.5784
	42.7677	96.6467
	40.7316	29.0417
	40.5602	33.6865
	41.3848	65.4192
	57.6311	78.6963
	38.2311	80.4167
	24.279	32.3883
	51.6409	64.3513
	34.9963	17.5805
	44.1059	71.5088
	77.6062	116.08
	23.0677	22.436
	41.5045	87.48
	47.8111	39.4676
	23.0332	34.2425
	35.5493	24.0716
	31.5494	53.8823
	57.9134	90.0563
	33.5596	31.5469
	28.5983	21.0888
	30.9307	34.2699
	43.6919	85.9706
	26.3327	9.80539
	35.7897	28.7731
	46.0059	45.7084
	29.7175	36.8455
	26.1182	23.2107
	72.8683	124.218
	41.7618	40.3958
	54.9054	52.927
	23.8975	22.4816
	22.5904	56.0423
	20.8538	24.024
	26.639	9.54601
	31.7425	25.6706
	25.3947	15.4245
	27.2979	57.0829
	45.9266	103.437
	30.7459	41.39
	31.558	57.3265
	47.9309	88.0034
	24.7307	20.8389
	31.6836	58.2629
	37.7248	67.9829
	62.904	91.9411
	51.7893	52.3791
	35.885	37.8197
	20.7496	38.343
	12.0997	14.9078
	38.0179	64.7804
	31.4517	59.2891
	52.3639	47.9937
	16.2055	33.3237
	11.0041	5.55928
	28.6373	22.7332
	25.7204	40.9822
	48.7691	47.9032
	83.6497	107.213
	51.1051	72.8517
	38.6774	64.2779
	24.7634	69.1034
	47.4109	66.9912
	37.8519	43.3017
	33.4343	32.7912
	25.5593	66.3431
	34.7466	33.0596
	35.315	42.7581
	32.7138	81.7953
	44.3068	51.1686
	23.0045	19.6022
	39.6561	30.3095
	11.2089	7.89804
	22.6955	14.4059
	19.6723	24.5811
	38.9917	33.138
	22.2014	18.1102
	48.6553	25.9018
	33.406	46.8697
	16.6424	11.5087
	49.4096	51.7141
	46.646	37.6279
	25.9294	24.1646
	11.7192	7.42448
	22.7339	14.455
	28.5414	27.9273
	36.6279	36.5521
	31.5063	40.7918
	38.1004	23.1817
	27.454	50.5018
	20.7325	22.1545
	49.9558	105.156
	14.9273	11.6074
	25.2056	40.7539
	36.3202	32.2333
	19.8082	11.6588
	46.8884	85.7831
	20.517	11.4058
	22.2681	37.5413
	75.6987	85.2083
	20.9098	29.7002
	34.8151	23.9116
	33.9857	29.9091
	33.355	109.956
	31.3648	40.8173
	28.6745	32.4208
	17.9201	20.7054
	22.8479	27.482
	19.8517	15.9718
	11.5558	7.99572
	60.3377	77.4575
	34.8978	28.8702
	18.219	17.4128
	75.8514	82.0388
	55.8482	128.325
	21.756	20.6633
	20.2251	23.4403
	30.558	24.8761
	17.8418	12.4996
	23.1235	23.2283
	22.1719	15.1618
	36.6065	68.8568
	27.5411	46.252
	27.6498	27.2872
	18.5558	21.8571
	18.2459	17.9906
	23.6155	29.5337
	28.3183	31.2758
	31.1154	59.3835
	20.8845	29.9755
	27.4225	21.0555
	51.0102	44.3048
	34.5402	39.1835
	27.8108	57.7863
	47.15	63.523
	34.322	41.7356
	24.1961	55.7532
	42.509	81.8915
	40.3029	70.5641
	46.0784	72.8345
	34.5418	53.2908
	26.9158	38.6577
	38.4123	100.509
	68.5568	101.723
	30.5665	52.1665
	20.352	18.6505
	35.9548	59.4916
	55.1506	66.3992
	31.6585	28.2598
	42.6016	34.1855
	50.1911	47.1241
	36.828	20.8919
	35.7106	62.0234
	23.6256	34.1705
	44.2967	45.477
	17.0345	16.8235
	33.1216	59.9983
	17.5596	22.2926
	32.1002	31.5857
	32.2982	35.5844
	28.529	15.6932
	36.6266	27.044
	28.1643	24.7068
	28.785	45.6903
	54.7691	46.6163
	23.7318	20.6753
	18.1273	19.5162
	38.7131	41.8299
	26.6611	31.7446
	28.5727	87.4003
	37.373	96.4659
	22.2937	23.923
	60.1491	90.6401
	31.7658	39.9654
	8.86653	5.98322
	20.1602	18.8814
	30.0788	23.3519
	23.2549	19.8177
	26.9547	21.2141
	12.4149	8.35235
	10.8276	9.09302
	17.9125	17.6272
	19.3523	13.9411
	30.6784	15.4866
	35.8797	46.3228
	73.5285	99.338
	50.7461	44.8275
	41.6774	61.4213
	58.2226	104.272
	25.8037	32.0901
	37.5314	88.107
	59.1805	114.167
	24.2432	32.6722
	25.3525	18.7852
	26.7749	26.6748
	55.4812	104.169
	26.6437	37.8517
	59.9315	104.53
	38.3832	41.8288
	43.0072	45.394
	25.6617	16.4361
	19.8673	20.5808
	32.7849	25.5917
	25.4559	37.0095
	47.4284	88.0436
	49.9362	61.9863
	16.2411	21.8391
	57.4405	61.9392
	25.3718	30.2934
	33.3365	44.2585
	61.2642	86.2894
	70.3163	115.649
	41.5199	76.1103
	40.9127	57.5708
	53.2213	71.9951
	27.4517	47.6164
	46.5791	30.7216
	41.5662	64.0705
	26.6361	19.4083
	44.0123	100.245
	53.2121	49.6686
	28.9779	25.5874
	31.3704	57.1551
	40.866	75.5198
	34.498	27.5935
	44.5551	48.7665
	42.745	95.714
	40.7184	38.6226
	66.505	41.7926
	17.1402	26.2942
	28.8563	28.6979
	47.118	39.8753
	30.1745	77.4257
	22.5071	23.7541
	23.6123	22.6944
	29.9839	25.5483
	41.931	59.0222
	31.2556	30.2113
	45.103	52.367
	26.9418	43.7953
	43.3181	35.241
	79.9362	63.4351
	30.2415	17.116
	30.4622	15.0858
	31.6079	39.9679
	66.663	58.1333
	26.0143	26.8947
	19.5389	25.1467
	30.53	42.538
	30.1036	47.9737
	20.4761	32.1909
	40.2877	43.9116
	17.5637	9.36793
	42.0369	54.7583
	19.7404	23.3232
	35.4155	46.2445
	26.2799	26.9301
	39.1661	32.3841
	38.5466	31.3268
	40.7655	58.0287
	39.8473	39.6673
	15.5305	13.777
	18.1939	16.2802
	31.5542	62.9037
	35.2213	54.1462
	23.0194	22.5789
	15.3449	14.181
	15.9855	10.9315
	13.7848	12.2933
	47.36	37.0204
	16.1995	13.6613
	32.0868	27.5572
	30.6998	37.97
	28.8023	25.1002
	49.2026	41.3568
	21.0463	18.8644
	36.4768	42.2606
	54.0604	80.4695
	32.8474	13.3829
	41.5052	50.0459
	27.1732	44.0464
	63.486	75.1204
	31.052	64.605
	30.4351	24.6444
	30.9753	29.6357
	31.4947	44.4529
	15.8059	22.3682
	18.9016	28.5644
	27.0032	30.9267
	16.8019	14.7633
	26.7933	35.4449
	17.6804	12.0292
	29.2434	48.5375
	24.6909	37.4921
	38.9422	40.077
	39.7825	33.9648
	22.5483	11.2355
	45.1841	65.2583
	32.9706	32.9546
	34.7411	42.6384
	21.7093	35.9405
	44.3096	68.3713
	38.1262	38.2365
	22.2083	24.7883
	40.1507	49.1522
	26.1484	20.5284
	22.9997	20.8719
	23.3807	11.553
	15.6296	12.2945
	35.4042	38.4964
	54.9138	71.7347
	28.135	27.5147
	38.6715	59.4904
	24.001	17.8066
	13.188	10.6099
	15.6194	21.3868
	15.7459	11.3368
	8.52579	5.26935
	41.1381	81.0359
	15.111	9.23923
	14.4196	17.7664
	21.4226	20.9995
	28.7187	52.7612
	31.3818	31.2051
	42.9614	30.3136
	27.4396	18.8513
	61.1443	63.7537
	28.6742	43.3152
	24.423	58.6419
	21.6127	28.2005
	51.9967	90.8146
	40.7875	45.8665
	17.1028	12.5031
	25.2391	39.0508
	44.1678	56.1455
	20.8877	17.8047
	33.4654	27.7311
	16.3433	21.0404
	22.0858	30.5176
	23.0281	34.0788
	46.3146	25.9185
	63.5032	67.576
	31.9465	31.115
	36.1493	60.7507
	35.4531	48.6383
	30.691	26.0949
	59.0166	76.9615
	36.5328	64.0777
	42.0034	61.7008
	32.923	34.5644
	29.0259	30.404
	48.7337	72.4295
	57.0542	58.9042
	59.1076	66.7559
	65.5606	93.328
	33.6317	36.161
	38.2257	52.8663
	15.5394	16.6732
	30.0027	31.7356
	27.988	29.3132
	19.0376	11.6432
	25.9922	24.1734
	37.6817	59.5572
	20.4526	20.2356
	58.454	95.8766
	60.6546	54.1898
	14.8359	9.67704
	27.5249	20.7159
	18.847	30.2616
	47.4946	33.1428
	37.1152	62.2018
	20.4344	19.179
	44.1355	56.0525
	30.9279	35.5825
	49.8783	44.0986
	52.7324	111.017
	40.2403	51.9674
	25.3982	20.7583
	27.4496	49.6163
	36.9391	72.8085
	35.3148	78.5237
	20.3885	34.7738
	45.6217	99.0494
	41.8495	75.8594
	22.2867	10.5727
	43.1411	96.9199
	17.9402	12.7583
	72.4845	56.2769
	44.0635	34.9806
	20.2273	17.7204
	34.0757	68.1873
	17.0659	20.7531
	24.371	29.3808
	21.7587	21.0152
	28.7436	23.3424
	56.0851	19.2624
	13.9812	14.3477
	14.6859	14.9003
	30.3436	58.5924
	18.0699	28.3253
	48.2463	45.1358
	21.9958	29.8066
	36.1243	104.785
	37.8856	100.098
	22.06	24.3971
	55.0612	103.558
	23.3633	20.7904
	40.1386	119.272
	20.7691	23.5773
	48.2847	34.3405
	40.8441	94.3917
	19.5671	12.7428
	33.8983	43.1949
	13.3125	8.82837
	30.0051	44.9419
	15.1276	15.5563
	45.51	69.2397
	56.245	98.7004
	11.9828	9.6762
	73.105	104.492
	40.1409	41.1458
	52.9608	81.8503
	22.8068	16.8444
	14.5147	12.8192
	75.6179	103.32
	22.4408	23.6045
	20.9049	15.389
	24.6629	18.7277
	13.5237	7.01064
	15.2088	11.4899
	35.2555	28.6842
	36.2131	38.4648
	39.914	61.3353
	27.5663	39.9734
	25.1034	44.3562
	31.1133	22.4422
	22.3446	33.2269
	15.549	17.477
	42.6383	36.2551
	21.665	11.2784
	26.5127	30.3564
	33.4232	32.6639
	41.1439	75.5252
	45.3524	42.4435
	15.7525	23.8019
	24.77	16.4423
	16.2169	12.372
	21.8172	20.3224
	48.3007	71.3889
	54.5475	90.8576
	47.0914	32.7143
	64.5276	112.552
	34.3099	38.5158
	11.4443	6.1479
	23.1098	10.3277
	42.4759	46.5465
	57.5167	62.4036
	24.696	18.5274
	48.2458	81.016
	68.0759	70.1423
	26.2852	21.1896
	50.8005	47.7265
	47.196	42.0508
	14.5431	16.2751
	41.5092	51.8497
	28.4032	32.08
	32.557	22.7387
	39.6588	52.3247
	65.2026	95.3538
	13.6679	8.46874
	64.2187	132.098
	28.1008	45.9638
	45.8486	45.8506
	32.6624	31.7711
	36.3929	48.9124
	20.8809	35.243
	54.5418	105.78
	50.4168	74.9824
	36.6354	27.0168
	45.889	66.1692
	19.5012	12.0293
	48.8251	57.4224
	42.9246	52.1064
	21.53	18.1668
	41.4459	40.2593
	20.9373	17.7918
	35.6352	36.1574
	44.5688	58.5643
	33.7768	42.6284
	59.5112	90.9323
	45.6897	39.4704
	23.4371	31.8099
	26.2597	56.4631
	22.1371	14.629
	29.2034	56.8197
	27.6675	31.264
	18.9174	16.9584
	66.3714	86.457
	32.4483	50.4427
	39.1165	61.6856
	29.7284	48.7075
	39.92	38.0851
	25.494	29.7017
	21.2662	15.0743
	11.8464	6.41218
	30.1782	29.7715
	77.2711	122.178
	44.124	50.0201
	37.6669	35.9214
	20.2495	29.1913
	21.5432	34.6583
	38.888	69.0154
	28.8222	57.1204
	31.8384	25.8418
	31.2426	23.5437
	39.2915	50.9927
	44.3879	56.9306
	42.7942	31.0123
	19.5354	9.48742
	68.4085	97.9902
	17.795	8.37837
	52.6137	65.5425
	11.8086	10.9245
	22.33	30.1296
	18.7131	18.2781
	48.1436	47.3005
	10.4333	7.85476
	23.8091	13.6675
	22.6186	19.5074
	45.1357	59.3382
	21.3031	13.3768
	54.9622	78.0869
	45.6464	50.1578
	59.4288	115.355
	28.2341	24.1384
	49.1068	33.8437
	41.5322	95.735
	40.2733	64.588
	41.7892	48.3347
	24.2178	39.3366
	37.4767	104.036
	24.789	39.4342
	44.1014	31.4939
	73.2041	108.603
	43.4675	70.2535
	37.318	55.6452
	48.6481	119.076
	26.3133	17.9193
	22.8531	24.4131
	44.1182	57.0836
	24.1874	21.6504
	25.7531	32.9058
	55.5083	55.0013
	35.939	33.2838
	18.0689	9.15323
	9.57993	4.07093
	21.3643	25.9355
	29.466	43.5204
	37.8697	55.2717
	48.3302	57.4206
	35.7663	31.2706
	30.7487	33.8176
	49.8814	57.6153
	58.3607	69.6257
	17.0857	13.5828
	38.4403	44.7772
	32.7385	23.5257
	40.2846	50.8647
	60.2858	184.27
	64.7763	162.35
	32.8399	43.8359
	19.6764	14.5406
	42.6464	65.0567
	29.5008	40.8971
	24.0101	29.1766
	24.7242	31.2097
	22.253	17.0477
	24.798	34.986
	19.8477	23.4774
	38.5643	31.4329
	22.898	30.0338
	61.3649	138.598
	18.7025	10.9074
	34.8456	47.1606
	34.8462	32.7643
	28.8283	23.4867
	28.8257	20.2313
	25.2235	26.5169
	17.5497	8.2141
	32.0954	28.301
	47.1589	75.7248
	50.8752	119.858
	19.5007	29.9704
	14.2854	11.4051
	37.3141	27.2226
	57.9157	72.1995
	30.7188	18.7942
	36.1205	62.3024
	38.146	70.1389
	28.2664	37.775
	30.6574	34.2228
	46.6195	61.87
	16.5848	23.9579
	32.8199	100.619
	40.5632	54.8103
	21.699	24.1475
	22.618	28.9184
	18.4573	17.0032
	34.7389	76.6939
	25.5249	42.562
	47.5133	36.9098
	49.6207	55.3424
	21.8324	15.4893
	38.1238	143.266
	17.3679	18.476
	34.1784	61.5297
	17.9558	37.482
	36.4154	23.7583
	37.5236	34.6283
	15.1913	15.2908
	39.8744	62.4417
	29.9725	22.5421
	21.548	29.5458
	55.3053	60.443
	35.7352	27.9351
	25.3406	33.1178
	52.8586	63.4109
	21.073	41.8168
	34.5362	36.9183
	35.7895	41.4885
	24.0593	23.0065
	23.4831	48.1675
	17.9582	21.1275
	35.9074	36.3017
	42.8374	39.4627
	26.7051	21.4154
	44.4114	50.6235
	53.7671	26.0859
	27.7053	83.6263
	21.1672	31.3257
	48.4147	60.3192
	45.3659	51.8367
	30.3617	91.7451
	38.3315	55.0542
	18.1719	20.8889
	47.5028	80.5222
	44.6529	57.7613
	37.1552	56.0791
	34.1585	38.4282
	22.6915	20.8018
	15.2186	14.3483
	34.651	94.4392
	32.8322	60.6738
	59.9314	113.915
	35.7651	53.3667
	35.1129	27.7667
	41.634	44.5921
	37.696	20.8002
	34.673	21.4603
	33.4399	29.2426
	37.0769	36.8701
	31.0979	27.4313
	23.3254	14.9294
	19.9427	13.8347
	37.18	37.663
	32.5319	53.8465
	40.9128	60.5812
	39.8836	55.9714
	33.1444	39.07
	37.0209	152.986
	24.434	50.0499
	39.7156	34.8349
	18.2224	26.8911
	39.9706	59.9848
	19.6267	20.1425
	21.8815	33.3088
	40.9294	49.8848
	40.0826	56.2597
	32.4174	27.9805
	22.6734	53.2965
	23.0304	16.8646
	32.333	28.3128
	61.259	112.952
	49.9846	56.5331
	49.8247	59.9589
	29.4292	20.5438
	27.9388	64.8482
	23.2229	50.5762
	33.6257	31.8098
	23.4798	36.828
	29.0831	52.2139
	12.4952	10.4485
	34.9794	54.7724
	36.055	82.8758
	39.0766	20.6001
	30.7151	55.481
	27.2692	31.3024
	57.1553	71.2792
	21.0796	18.8454
	24.6248	28.8659
	56.9086	62.0529
	32.8111	33.7045
	20.9621	17.636
	20.5296	19.9826
	18.3383	27.2416
	47.5852	42.3069
	23.0906	25.449
	62.2697	75.375
	54.0111	94.2306
	15.019	13.4277
	29.3286	18.913
	30.4025	50.834
	47.6484	42.8569
	38.0461	44.4643
	28.2866	53.264
	27.103	55.1492
	44.3901	86.9515
	51.3299	47.9588
	14.1662	16.7482
	44.5272	53.384
	30.6987	77.4219
	20.9187	31.2763
	16.5968	15.3368
	25.0578	18.3071
	25.0459	14.6055
	19.6838	19.5252
	17.5949	5.9498
	15.9596	5.72544
	21.3789	30.4932
	29.056	52.4933
	29.3705	48.114
	69.5973	67.4334
	41.8378	39.6332
	28.6416	38.7126
	30.7289	30.5065
	46.2255	56.28
	38.9027	56.9978
	19.0452	25.1951
	30.2048	29.6973
	27.8159	41.9336
	35.1444	35.4929
	66.0801	103.437
	19.127	12.7784
	16.8584	17.9359
	19.8521	23.9249
	65.6161	67.9849
	35.5039	31.9495
	36.6134	40.674
	42.7601	62.6892
	24.4496	18.3942
	22.9791	13.184
	40.0679	41.0871
	49.7403	55.181
	29.3212	24.9116
	31.1423	16.754
	23.415	43.9588
	18.8975	25.4156
	57.5024	82.1543
	56.0492	66.4438
	59.6369	78.641
	55.0504	84.4983
	20.5321	9.23383
	32.113	54.691
	42.3474	31.5005
	24.7393	28.9056
	61.6204	128.648
	38.2927	31.1182
	58.5933	95.5408
	51.9214	54.6593
	29.4669	24.0085
	15.6654	17.2999
	19.2611	12.4785
	39.6377	21.3069
	27.1633	43.9916
	56.5192	66.48
	42.6731	75.7722
	35.2372	37.7167
	49.3367	65.1551
	26.6417	31.9458
	53.1131	51.2978
	21.08	13.6253
	21.0924	23.1609
	41.7076	39.2093
	20.5389	10.4158
	15.0431	14.6827
	26.9374	16.7703
	70.3639	69.4168
	29.8219	36.753
	34.3629	32.8046
	36.4688	40.1823
	29.8235	26.4311
	54.7775	70.1671
	58.482	78.3535
	25.9802	32.6932
	32.3995	20.142
	22.5464	25.3697
	25.3008	36.0685
	30.7325	71.0499
	38.4948	51.1598
	61.4455	90.9137
	18.5428	18.9619
	32.3239	38.2741
	51.9803	93.4017
	21.6333	23.3599
	46.5113	58.2829
	22.8434	22.647
	30.2571	29.2302
	28.6804	60.8932
	57.5792	99.5863
	50.7952	79.089
	45.9809	62.6065
	51.1276	57.4783
	22.1638	12.0286
	35.6362	30.6798
	19.1631	14.4785
	18.2668	16.4229
	31.3943	49.7695
	45.3947	53.3157
	64.9083	73.7221
	29.4358	67.9521
	25.1142	29.6778
	28.0171	23.9094
	55.2046	100.515
	32.6642	42.8173
	37.8231	57.0911
	22.2814	34.5919
	16.5989	17.4873
	26.201	33.2895
	33.2443	42.6349
	24.7455	35.0022
	20.2508	32.2128
	30.7685	41.7174
	29.3901	67.5053
	53.1305	69.2858
	73.8968	94.3162
	25.1297	18.5452
	37.977	28.7944
	32.3137	19.6558
	23.3801	25.099
	42.2827	35.5217
	14.2339	15.0132
	36.8824	26.2037
	56.6173	46.7892
	12.6236	8.72023
	17.8326	13.7863
	26.0652	26.3501
	21.6654	19.7037
	28.4293	28.306
	17.7964	32.5994
	34.7476	63.3614
	41.647	22.5221
	33.5762	33.1085
	21.9102	23.7109
	66.2304	88.578
	27.618	16.3811
	25.1288	21.8208
	16.939	14.2478
	27.2596	25.7136
	35.9504	54.2425
	33.4844	23.9182
	41.0811	61.0167
	32.7732	21.1584
	36.4643	65.843
	18.9624	13.9264
	42.4851	21.9413
	26.1867	23.4774
	51.5212	71.422
	24.7289	23.4229
	42.8187	92.7015
	18.8455	10.2921
	44.3344	38.8038
	39.5454	66.9944
	14.2572	12.8275
	11.1131	8.02284
	32.8712	47.7968
	31.242	39.4822
	8.9155	3.60776
	22.8138	13.4951
	12.8667	7.69105
	77.7433	86.6753
	18.673	15.7328
	24.2434	13.0609
	24.5468	49.3328
	27.4974	27.9824
	49.5185	70.9163
	41.7173	62.4431
	51.0236	63.9641
	19.3611	22.4107
	24.6207	30.662
	55.6492	74.4019
	52.6674	137.52
	50.0758	63.8003
	54.0568	59.3558
	26.6744	34.2658
	33.5538	20.3747
	39.946	46.2879
	27.9958	33.8908
	27.8798	46.9231
	53.168	113.225
	16.1758	21.1311
	32.8381	34.7537
	42.5111	55.0749
	64.7687	70.6637
	37.285	63.1601
	56.3979	45.1112
	48.1947	24.2646
	53.8077	39.3769
	78.3048	89.0652
	17.8127	16.2977
	27.6097	22.853
	17.5027	10.2172
	28.8003	16.8803
	34.1075	43.9992
	21.0141	34.6253
	21.3878	31.5633
	21.5865	17.8939
	16.7972	10.2339
	18.2497	23.0625
	22.3658	21.2842
	25.0533	20.6542
	43.0606	38.3991
	22.5881	21.8437
	23.4538	13.5538
	24.9097	31.197
	18.5213	37.3728
	59.5199	84.4779
	23.8165	11.8177
	24.5228	19.3848
	24.8742	26.1158
	43.3575	45.1853
	29.4907	36.3319
	19.4964	34.1347
	24.8222	27.9743
	63.9589	93.2329
	18.5431	10.9945
	20.7892	20.0589
	28.0773	49.0629
	20.8458	40.5345
	51.2542	70.4459
	77.5036	104.342
	37.6635	44.3357
	30.7697	34.8134
	39.4277	50.0972
	58.6789	94.9846
	45.0845	36.5059
	75.827	96.6361
	38.3127	86.5233
	19.8652	28.3251
	11.9628	4.2082
	27.3185	7.35958
	21.7554	44.9157
	24.9183	31.1101
	39.0438	52.739
	30.8833	20.2509
	31.3637	62.7357
	31.9185	35.2435
	25.4125	24.337
	20.9904	28.1713
	34.9011	48.8225
	22.9032	29.9478
	27.1566	25.7317
	30.9213	24.7379
	34.457	60.5109
	61.9083	75.5034
	34.0488	47.9855
	45.1246	43.2403
	48.2924	69.066
	21.3413	17.9117
	51.6726	124.441
	40.6641	21.2467
	16.6178	11.6704
	44.2796	45.0268
	43.1111	32.7646
	27.042	18.4107
	20.7746	20.4874
	44.1237	52.3716
	35.6687	69.2036
	26.0692	20.1338
	35.3346	48.8966
	41.7961	61.6137
	20.043	12.9358
	37.8813	34.8099
	29.0219	34.0853
	25.9519	58.1858
	23.4214	45.1417
	54.492	75.0368
	20.0705	12.4448
	40.9041	47.2449
	9.25504	19.3904
	42.7668	54.9426
	24.4659	29.1109

## Sheet: Fig 2C
	Figure 2C – Fano factor averaged across small (1 deg) and large (3.1 or 6.7 deg) natural image patches
		Fano Factor small	Fano factor large (significant)	Fano factor large (NOT significant)
		1.31497	1.03799	NaN
		1.11631	1.01406	NaN
		1.19476	0.990101	NaN
		1.03365	NaN	0.995037
		1.48461	1.27559	NaN
		1.43624	1.13037	NaN
		1.03997	NaN	1.02748
		1.07063	NaN	1.03914
		1.13331	NaN	1.1072
		1.06334	0.99317	NaN
		1.32893	1.1538	NaN
		1.12558	0.991905	NaN
		1.25011	1.095	NaN
		1.20303	1.01019	NaN
		1.22507	1.15388	NaN
		1.39359	1.16241	NaN
		0.976101	0.917097	NaN
		1.40247	1.17441	NaN
		1.12357	0.985491	NaN
		1.28877	NaN	1.17095
		1.04066	0.973581	NaN
		1.21584	1.04384	NaN
		1.65751	1.19284	NaN
		1.17809	1.28269	NaN
		1.04367	1.28337	NaN
		1.15086	NaN	1.2709
		1.25924	NaN	1.21813
		1.21982	NaN	1.18389
		1.43556	1.1995	NaN
		1.03544	NaN	1.04857
		1.27381	1.07136	NaN
		1.15242	NaN	1.20442
		1.33447	NaN	1.28471
		1.40595	1.64403	NaN
		1.17544	NaN	1.08878
		1.13041	NaN	1.13125
		1.27661	NaN	1.25024
		1.2241	NaN	1.19334
		1.11252	NaN	1.14987
		1.18219	NaN	1.10859
		0.996528	NaN	1.0605
		1.51608	1.26817	NaN
		1.44657	NaN	1.55766
		1.21593	NaN	1.09178
		1.13179	NaN	1.08289
		1.0869	NaN	1.05609
		1.30966	NaN	1.37521
		1.25889	NaN	1.16321
		1.12268	NaN	1.28246
		1.14904	NaN	1.1858
		1.21815	NaN	1.24733
		1.06293	NaN	0.975035
		1.34	NaN	1.44655
		1.25247	NaN	1.17732
		1.30399	NaN	1.23234
		1.10459	NaN	1.09639
		1.24856	NaN	1.27795
		1.23178	NaN	1.26727
		1.22523	NaN	1.26336
		1.17606	NaN	1.18479
		1.42073	1.22609	NaN
		1.22358	NaN	1.23159
		1.1181	NaN	1.1217
		1.32908	NaN	1.2643
		1.1044	1.0243	NaN
		1.15736	1.08108	NaN
		1.04605	NaN	1.03531
		1.24552	NaN	1.27841
		1.28771	NaN	1.31744
		1.27855	1.15785	NaN
		1.08375	1.00792	NaN
		1.02349	0.971589	NaN
		1.21993	NaN	1.2939
		1.07502	NaN	1.07198
		1.14195	NaN	1.12407
		1.30018	NaN	1.28244
		1.04652	NaN	1.01344
		1.22965	NaN	1.20079
		1.31173	NaN	1.24874
		1.12338	1.05413	NaN
		1.17346	NaN	1.16668
		1.20686	1.14723	NaN
		1.39523	1.26484	NaN
		1.25987	NaN	1.32835
		1.38831	1.17719	NaN
		1.01991	0.946709	NaN
		1.05791	NaN	1.03294
		1.47889	1.34325	NaN
		1.35076	NaN	1.29951
		1.29901	NaN	1.20994
		1.00378	NaN	1.04174
		1.22671	NaN	1.16468
		1.27724	NaN	1.29203
		1.19607	NaN	1.15718
		1.37469	1.17311	NaN
		1.15064	NaN	1.14331
		1.12711	NaN	1.10463
		1.10661	NaN	1.09816
		0.896573	0.983941	NaN
		1.33951	NaN	1.3396
		1.2351	1.12996	NaN
		1.2279	NaN	1.21505
		1.38399	NaN	1.30402
		0.969892	1.01874	NaN
		1.34184	NaN	1.23673
		1.02812	1.29286	NaN
		1.06477	NaN	1.074
		1.7331	1.41422	NaN
		1.42393	1.1478	NaN
		1.34746	NaN	1.20002
		1.20355	NaN	1.08894
		1.46576	1.23031	NaN
		1.56407	1.25813	NaN
		1.44235	1.11927	NaN
		1.19686	NaN	1.18463
		1.16058	NaN	1.10801
		1.08884	0.970092	NaN
		1.34269	1.03939	NaN
		1.18734	NaN	1.14355
		1.16332	NaN	1.12936
		0.943751	NaN	0.885315
		1.38627	1.14675	NaN
		1.10355	1.01057	NaN
		1.29822	NaN	1.2813
		1.16931	NaN	1.12692
		1.01915	0.896398	NaN
		1.45235	NaN	1.25995
		1.14274	1.00513	NaN
		2.25217	0.746142	NaN
		1.34274	1.16348	NaN
		1.0172	NaN	1.01187
		1.27723	NaN	1.3248
		1.35594	1.05251	NaN
		1.29819	NaN	1.3599
		1.04052	0.910579	NaN
		1.22248	1.11137	NaN
		1.36056	1.26705	NaN
		1.26551	1.00384	NaN
		1.18692	1.04071	NaN
		1.51471	0.980734	NaN
		1.38003	NaN	1.30204
		1.12837	NaN	1.09443
		1.65488	1.03488	NaN
		1.55848	1.4297	NaN
		1.2861	NaN	1.2517
		1.15019	1.06214	NaN
		1.27431	NaN	1.33353
		1.25548	1.09239	NaN
		1.06594	0.994811	NaN
		1.16819	1.08895	NaN
		1.29455	1.15257	NaN
		1.34295	NaN	1.36741
		1.30582	NaN	1.28369
		1.07833	1.01109	NaN
		1.05125	NaN	1.00803
		1.19955	1.09128	NaN
		1.36221	1.1683	NaN
		1.23584	NaN	1.08263
		1.54094	1.0555	NaN
		1.15666	1.08389	NaN
		1.28775	NaN	1.37198
		1.22189	NaN	1.17195
		1.30981	1.16048	NaN
		1.03658	NaN	1.08364
		1.313	1.22883	NaN
		1.29234	1.074	NaN
		1.06298	0.942432	NaN
		1.04608	0.975685	NaN
		1.48051	1.29573	NaN
		1.05511	NaN	1.01827
		1.27846	NaN	1.2499
		1.25225	1.13114	NaN
		1.40813	NaN	1.32145
		1.21939	1.11418	NaN
		1.20871	NaN	1.15193
		1.07137	NaN	1.13392
		1.31701	NaN	1.2483
		1.33382	1.22297	NaN
		1.11045	1.04708	NaN
		1.25366	1.12376	NaN
		0.936082	NaN	0.896408
		1.13854	0.92832	NaN
		0.96358	NaN	1.06016
		1.2716	1.08774	NaN
		1.39743	1.18774	NaN
		0.93065	NaN	0.993913
		1.81686	1.30154	NaN
		2.01415	1.60144	NaN
		1.94556	1.63132	NaN
		1.75025	1.63187	NaN
		1.75032	1.46679	NaN
		1.68726	1.50862	NaN
		1.94282	1.51316	NaN
		1.73567	1.39534	NaN
		1.71641	1.36562	NaN
		1.86383	1.68485	NaN
		1.41078	1.21043	NaN
		1.44972	1.33944	NaN
		1.51931	1.38187	NaN
		1.55859	1.43468	NaN
		1.38261	1.26132	NaN
		1.45662	1.19589	NaN
		1.44107	1.1744	NaN
		1.13803	1.03694	NaN
		1.17176	1.39516	NaN
		1.75744	1.28132	NaN
		1.30273	1.21733	NaN
		1.23077	NaN	1.27418
		1.30921	1.19495	NaN
		1.36322	NaN	1.32844
		1.24254	1.06668	NaN
		1.57024	1.30194	NaN
		1.36617	1.19344	NaN
		1.3402	1.19943	NaN
		1.288	1.16651	NaN
		1.64497	1.15375	NaN
		1.34687	NaN	1.31023
		1.29021	NaN	1.31518
		1.27483	1.11504	NaN
		1.59603	1.3137	NaN
		1.37806	1.28723	NaN
		1.3725	NaN	1.38149
		1.41579	NaN	1.36376
		1.30375	NaN	1.31695
		1.47976	1.31635	NaN
		1.01772	0.926457	NaN
		1.08508	NaN	1.11001
		1.07714	NaN	1.0807
		1.14889	NaN	1.14301
		1.3061	NaN	1.3614
		1.22117	NaN	1.21908
		1.23555	NaN	1.19096
		0.99372	NaN	0.948232
		1.2346	NaN	1.17849
		1.52533	NaN	1.44594
		1.27695	NaN	1.33289
		1.1485	NaN	1.1808
		1.51428	NaN	1.45436
		1.14374	1.40003	NaN
		1.23185	1.60865	NaN
		1.07246	NaN	1.06696
		1.1452	NaN	1.1395
		1.10482	0.908623	NaN
		0.836784	NaN	0.796631
		1.21895	1.14314	NaN
		1.38922	1.2307	NaN
		0.872982	0.992301	NaN
		1.16492	NaN	1.19906
		1.21013	NaN	1.1858
		1.30617	1.48838	NaN
		1.29847	NaN	1.36999
		1.14863	NaN	1.05359
		1.11916	NaN	1.10266
		1.29915	NaN	1.27397
		1.29779	NaN	1.18521
		1.09361	NaN	1.14598
		1.04841	NaN	0.989896
		1.1248	NaN	1.11801
		1.14664	NaN	1.19876
		1.06802	NaN	1.04891
		1.17083	NaN	1.22236

## Sheet: Fig 2D
Figure 2D – GSM model response to natural images cropped at different sizes
stimulus size (relative to RF)	mean response	mean response c.i. -	Mean response c.i. +	Fano factor	FF c.i. -	FF c.i. +	mixer estimate	mixer estimate c.i. +	mixer estimate c.i. -
0.4	0.694415	0.602155	0.803284	4.07745	3.31796	4.92995	0.456031	0.370824	0.554407
0.6	0.873904	0.751304	0.987305	3.29498	2.69159	4.08792	0.674338	0.520848	0.861847
1	1	0.850269	1.12521	2.98102	2.50798	3.61599	0.751433	0.603313	0.924179
1.6	0.850907	0.721538	0.992949	2.85436	2.43114	3.39659	0.831958	0.681519	0.998774
2.6	0.555143	0.437472	0.724232	1.76104	1.5206	2.06436	1.47455	1.28389	1.68756
4.3	0.501384	0.407411	0.628164	1.32558	1.14424	1.52656	1.84984	1.63751	2.14874
7	0.510066	0.414318	0.62593	1.28894	1.09835	1.5487	1.91805	1.65993	2.24037

## Sheet: Fig 2E
Figure 2E – response of two example neuron to a natural image patch of varying size
stimulus size (relative to RF)	mean response	mean response c.i. -	Mean response c.i. +	Fano factor	FF c.i. -	FF c.i. +
0.378929	0.626609	0.593239	0.655035	1.20233	1.02105	1.51001
0.615572	0.702442	0.670161	0.734723	1.15519	0.992849	1.42867
1	1	0.966921	1.03181	0.863545	0.769778	1.01142
2.63902	0.70186	0.675053	0.72623	0.766171	0.678352	0.890791
4.28709	0.714681	0.689604	0.739757	0.717957	0.622084	0.863753
stimulus size (relative to RF)	mean response	mean response c.i. -	Mean response c.i. +	Fano factor	FF c.i. -	FF c.i. +
0.378929	0.296684	0.239872	0.353495	1.61773	1.36667	1.9886
0.615572	0.425897	0.373389	0.484239	1.25543	1.04281	1.65158
1	1	0.91954	1.08046	1.15587	0.979073	1.48257
2.63902	0.58342	0.525078	0.641762	1.04062	0.917672	1.22385
4.28709	0.509461	0.450221	0.562776	1.06541	0.912579	1.27531

## Sheet: Fig 2F
Figure 2F – mean responses (86 neurons) to 10 natural image patches of varying size
stimulus size (relative to RF)	mean response	mean response c.i. -	mean response c.i. +	Fano factor	FF c.i. -	FF c.i. +
0.378929	0.288567	0.249935	0.340205	1.20171	1.12301	1.30596
0.615572	0.489969	0.442702	0.536996	1.45531	1.37018	1.55246
1	1	1	1	1.19797	1.14293	1.26114
1.6245	0.765072	0.726232	0.789671	1.02979	0.940022	1.16129
2.63902	0.756487	0.738653	0.771924	1.14648	1.10825	1.18905
4.28709	0.75484	0.736251	0.772493	1.13455	1.09056	1.18327
6.9644	0.75179	0.703456	0.781848	1.14741	1.05739	1.27645

## Sheet: Fig 3A
Figure 3A – GSM model response to compound grating stimuli, with rotating surround
surround orientation (relative to center)	mean response	mean response c.i. -	mean response c.i. +	Fano factor	FF c.i. -	FF c.i. +	mixer estimate	mixer estimate c.i. +	mixer estimate c.i. -
-90	0.990176	0.9812	0.999325	2.76259	2.6591	2.87312	3.17709	3.14922	3.20553
-60	0.873751	0.854037	0.893272	2.21894	2.14478	2.30312	3.44408	3.42201	3.46503
-30	0.469022	0.464603	0.47385	0.596911	0.580992	0.612819	6.18897	6.1619	6.21446
0	0.426778	0.421118	0.431469	0.414723	0.398302	0.43172	7.17927	7.16225	7.19699
30	0.469022	0.464603	0.47385	0.596911	0.580992	0.612819	6.18897	6.1619	6.21446
60	0.873751	0.854037	0.893272	2.21894	2.14478	2.30312	3.44408	3.42201	3.46503
90	0.990176	0.9812	0.999325	2.76259	2.6591	2.87312	3.17709	3.14922	3.20553
	mean response	mean response c.i. -	mean response c.i. +	ff	ff_cidown	ff_ciup	mixmean	mixmean_cidown	mixmean_ciup
NO SURROUND	1	0.993775	1.00692	3.0378	2.91125	3.1648	3.09458	3.06991	3.11591

## Sheet: Fig 3B-C
Figure 3B-C – neural responses to compound gratings, differenze between orthogonal surround and uniform surround
percent difference between orthogonal and matched surround	mean response counts	mean response counts (significant)	FF counts	FF counts (significant)
-65	NaN	NaN	NaN	NaN
-55	NaN	NaN	1	1
-45	1	1	1	1
-35	3	2	NaN	NaN
-25	1	1	4	3
-15	6	4	13	NaN
-5	15	1	9	NaN
5	18	4	18	NaN
15	13	5	10	NaN
25	5	4	7	2
35	4	4	4	3
45	4	4	3	3
55	1	1	1	1
65	NaN	NaN	NaN	NaN

## Sheet: Figure S6
Figure S6A – population responses
stimulus size (relative to RF)	mean response	mean response c.i. -	Mean response c.i. +	Fano factor	FF c.i. -	FF c.i. +
0.378929	0.374817	0.350335	0.400391	1.64153	1.56756	1.72361
0.615572	0.536246	0.516694	0.554535	1.54785	1.49483	1.60031
1	0.999284	0.998217	0.999737	1.37999	1.33111	1.43252
1.6245	0.726626	0.706636	0.745284	1.25824	1.22202	1.2967
2.63902	0.581935	0.559485	0.604327	1.297	1.25833	1.33505
4.28709	0.469181	0.445874	0.491776	1.3014	1.26248	1.34584
6.9644	0.40157	0.379621	0.426756	1.28235	1.24158	1.32527
11.3137	0.338268	0.309584	0.370287	1.34082	1.28715	1.39782
Figure S6B – Percent change in the mean spike count B and Fano factor C from orthogonal to matched surround orientation, in V1 of two awake fixating macaques
stimulus size (relative to RF)	mean response	mean response c.i. -	Mean response c.i. +	Fano factor	FF c.i. -	FF c.i. +
0.378929	0.376525	0.297873	0.419646	1.79691	1.50342	2.61655
0.615572	0.663654	0.632853	0.697517	1.80441	1.6028	2.02726
1	0.998017	0.988109	1	1.36409	1.2672	1.4991
1.6245	0.772974	0.740337	0.814726	1.23169	1.15924	1.30819
2.63902	0.659208	0.608557	0.72209	1.1955	1.1211	1.33172
4.28709	0.580495	0.508989	0.658264	1.12532	1.05746	1.21012
6.9644	0.432673	0.419581	0.458349	1.10807	1.08252	1.14083
